# Supplementary material for: Comparative Study of Volatile Compounds in the Fruit of Two Banana Cultivars at Different Ripening Stages
Source: Molecules. 2018 Sep 25;23(10):2456. doi: 10.3390/molecules23102456 (PMC6222428; doi:10.3390/molecules23102456)
Supplement: Supplementary file 1 [file molecules-23-02456-s001.zip]

Archive with 4 entries (3 files):
- Supplementary materials/
- Supplementary materials/Supplemental table 1.xlsx
- Supplementary materials/Supplementary Figure 1.pdf
- Supplementary materials/Supplementary Figure 2.pdf
