# Supplementary material for: Comparative Study of Volatile Compounds in the Fruit of Two Banana Cultivars at Different Ripening Stages
Source: Molecules. 2018 Sep 25;23(10):2456. doi: 10.3390/molecules23102456 (PMC6222428; doi:10.3390/molecules23102456)
Supplement: Supplementary file 1 [file molecules-23-02456-s001.zip › Supplementary materials/Supplemental table 1.xlsx]

## Sheet: Sheet1
Supplemental table 1. Code of different valatiles compound in the PCA analysis
AAA group							ABB group
			Relative content(%)1)							Relative content(%)1)
Code	Compounds	Green	Turning	Full-ripening			Code		Green	Turning	Full-ripening
TE	Total esters	0.26	72.32	74.1			TE	Total esters	0.68	5.56	90.01
E1	Propyl butyrate	0	0	0.03			E36	Trans-2-nonenoate	0.18	0.04	0
E2	Propanoic acid 3-methyl-, hexyl ester	0	0	0.05			E37	Propanoic acid,3-methyl,3-methyl butyl ester	0	0	5.71
E3	Pentyl butanoate	0.26	0	3.05			E38	Propanoic acid,2-methylbutyl ester	0	0	0.82
E4	Pentyl 3-methyl butanoate	0	0.3	0.48			E39	Pentanoic acid, pentyl ester	0	0	1.04
E5	Pentanoic acid,4-hexen-1yl ester	0	0.68	0			E40	Octanoic acid,3-methyl butyl ester	0	0	2.67
E6	Pentanoic acid, 3-methyl butanoate	0	0.45	0			E41	Isobutyl acetate	0	0	0.91
E7	Isopentyl hexanoate	0	0	1.04			E11	Isoamyl-2-methyl butyrate	0	0	1.88
E8	Isobutyl isovalerate	0	2.73	1.63			E42	Hexyl hexanoate	0.15	1.52	0
E9	Isobutyl isobutyrate	0	0.21	0.31			E43	Hexanoic acid,3-hexenyl ester, (Z)	0.15	0.09	0
E10	Isobutyl hexanoate	0	0	0.1			E44	Hexanoic acid, ethyl ester	0	0.18	1.52
E11	Isoamyl-2-methyl butyrate	0	0.3	0.45			E45	Hexanoic acid, butyl ester	0	0	0.54
E12	Hexyl butyrate	0	0.28	0.49			E46	Hexanoic acid 3-methylbutyl ester	0	1.01	0
E13	Ethyl-3-acetoxy hexanoate	0	0	0.17			E13	Ethyl-3-hydroxy hexanoate	0	0	0.4
E14	Ethyl acetate	0	0.22	2.74			E14	Ethyl acetate	0	0.29	2.78
E15	Cyclohexanol,2-methyl-, acetate,(1R-trans)	0	0	1.04			E47	Diisobutyl phthalate	0	0.08	0
E16	Butanoic acid,4-hexen-1yl ester	0	0.15	0.34			E48	Butyl acetate	0	0	1.66
E17	Butanoic acid,3-methyl-,3-methylbutyl ester	0	14.03	13.71			E49	Butanoic acid.3-methyl-,butyl ester	0	0	0.3
E18	Butanoic acid,3-methyl hexyl ester	0	0.71	0.74			E16	Butanoic acid,4-hexen-1yl ester	0	0	0.61
E19	Butanoic acid,2-methylpropyl ester	0	0	3.51			E17	Butanoic acid,3-methyl-,3-methylbutyl ester	0	0	6.24
E20	Butanoic acid,2-methyl cyclohexyl ester	0	0.15	0			E50	Butanoic acid,3-methyl-,2-methyl propyl ester	0	0	0.38
E21	Butanoic acid,2-ethenyl hexyl ester	0	0.05	0			E24	Butanoic acid, ethyl ester	0	0	1.46
E22	Butanoic acid,1-methyl hexyl ester	0	1.61	0.08			E25	Butanoic acid, butyl ester	0	0	2.87
E23	Butanoic acid,1-methyl hexyl ester	0	0	0.83			E51	Butanoic acid, amyl ester	0	0	0.21
E24	Butanoic acid, ethyl ester	0	0	2.06			E26	Butanoic acid, 3-methylbutyl ester	0	0.87	0
E25	Butanoic acid, butyl ester	0	1.62	2.08			E19	Butanoic acid, 2-methylpropyl ester	0	0	3.43
E26	Butanoic acid, 3-methylbutyl ester	0	18.7	11.9			E22	Butanoic acid, 1-methyl, hexyl ester	0	0	21.79
E27	Acetic acid,1,4,-dimethylpent-4-enyl ester	0	0.48	0			E52	Acetic acid, hexyl ester	0.2	1.3	6.11
E28	Acetic acid, butyl ester	0	0	1.31			E53	4-Hexen-1-ol, acetate, (Z)	0	0	0.84
E29	Acetic acid, 2-methyl propyl ester	0	3.13	3.09			E54	3-Methylbutyl decanoate	0	0	0.77
E30	3-methyl-butyl butyrate	0	0.73	0.71			E55	3-Hexen-1-ol.acetate(Z)	0	0.18	0
E31	2-Pentanol, acetate	0	4.35	4.17			E56	2-(1-Pentyloxy)-ethyl acetate	0	0	0.37
E32	2-methyl-pentyl acetate	0	0.32	0.13			E57	1-Methyl butyl acetate	0	0	3
E33	1-methyl- hexyl acetate	0	6.78	5.3			E34	1-Butanol, 3-methyl-, acetate	0	0	21.29
E34	1-Butanol, 3-methyl-, acetate	0	14.34	11.55			E33	1– methyl hexyl acetate	0	0	0.41
E35	(Z)-3-Hexen-1-ol, acetate	0	0	1.05
TA	Total Alcohols	21.47	0.27	6.85			TA	Total Alcohols	21.12	39.95	2.45
A1	1-Hexanol	21.47	0	0			A8	Menthol	0	0.02	0
A2	1-Butanol.3-methyl	0	0.22	0.35			A9	3-Pentanol,2,4-dimethyl	0	0	1
A3	5-Octen-1-ol	0	0.05	0			A10	1-Nonanol	0	14.65	0
A4	2-Pentanol	0	0	1.64			A11	1-Hexanol,5-methyl	0	12.35	0
A5	Ethanol	0	0	0.92			A1	1-Hexanol	21.12	12.33	0
A6	1-Pentanol, 2-methyl	0	0	3.63			A2	1-Butanol.3-methyl	0	0.6	1.45
A7	2-Heptanol	0	0	0.31
TALD	Total Aldehydes	69.31	51.12	4.44			TALD	Total Aldehydes	58.8	51.12	4.44
ALD1	Trans-2-hexenal	31.17	8.34	1.52			ALD1	Trans-2- hexenal	25.08	23.13	4.44
ALD2	Trans-2-cls-6-nonadienl	0.15	0	0			ALD3	Nonanal	0	0.15	0
ALD3	Nonanal	0.3	0	0			ALD4	Hexanal	22.5	17.25	0
ALD4	Hexanal	35.92	2.03	0			ALD8	Dodecanal	0.06	0.02	0
ALD5	2-Hexenal	0.76	0	0			ALD9	Decanal	0	0.07	0
ALD6	(Z)-2-Heptenal	0.38	0	0			ALD5	2-Hexenal	11.16	10.5	0
ALD7	(E)-2-Nonenal	0.63	0	0
TK	Total Ketones	0	0.62	2.17			TK	Total Ketones	0	0	0.61
K1	Heptanone	0	0	0.51			K4	2-Pentanone	0	0	0.61
K2	5-Hepten-2-one	0	0	0.08
K3	2-Undecanone	0	0.04	0
K4	2-Pentanone	0	0.58	1.07
K5	2- Heptanone	0	0	0.51
TAC	Total Acids	0	0.47	0.11			TAC	Total Acids	0	0	2.04
AC1	Trans-3-octen-1-ol, acetate	0	0	0.11			AC4	Hexadecenoic acid,Z-11	0	0	1.26
AC2	4-Hexen-1-oL,acetate	0	0.24	0			AC5	Tetradecanoic acid	0	0	0.88
AC3	(Z)-3-Octen-1-ol, acetate	0	0.23	0
TH	Total Hydrocarbons	0.18	1.26	0			TH	Total Hydrocarbons	1.22	1.07	0
H1	Limonene	0.18	0	0			H6	Tridecane	0	0.02	0
H2	Cyclobutane	0	0.18	0			H7	Tetradecane	0.2	0	0
H3	Bicyclo [10.1.0] tridecane	0	0.79	0			H8	N-pentadecane	0.17	0.1	0
H4	2-octyne	0	0.25	0			H9	Nonadecane	0.07	0	0
H5	(Z,Z)-1,4-Cyclooctadiene	0	0.04	0			H10	Hexadecane	0.09	0.8	0
							H11	Eicosane	0.15	0	0
							H12	Dodecane	0.24	0.08	0
							H13	Docosane	0	0.07	0
							H14	Dipentene	0.3	0	0
TP	Total Phenols	0	0	0.17			TP	Total Phenols	0.81	0.12	0
P1	Eugenol	0	0	0.17			P2	2,6-Di-tert-butyl-4-methylphenol	0.81	0.12	0
O1	Others	8.78	14.69	15.04			O1	Others	17.37	2.18	0.45
